# Supplementary material for: The Conserved and Specific Roles of the LUX ARRHYTHMO in Circadian Clock and Nodulation
Source: Int J Mol Sci. 2022 Mar 23;23(7):3473. doi: 10.3390/ijms23073473 (PMC8998424; doi:10.3390/ijms23073473)
Supplement: Supplementary file 1 [file ijms-23-03473-s001.zip]

Archive with 2 entries (2 files):
- Supplemental figures and figure legends.pdf
- supplementary Tables.xlsx
